# Supplementary material for: Transcription factor NOR and CNR synergistically regulate tomato fruit ripening and carotenoid biosynthesis
Source: Mol Hortic. 2024 Jul 8;4:27. doi: 10.1186/s43897-024-00103-5 (PMC11232299; doi:10.1186/s43897-024-00103-5)
Supplement: Supplementary file 3 — Supplementary Material 3. Supplementary Table S1 and Table S2. [file 43897_2024_103_MOESM3_ESM.xlsx]

## Sheet: Supplementary table S1
Supplementary table S1: Summary of primers used in this study
Gene	Sequence (5'-3')
Primers for RT-qPCR
CNR-F	TGTCAGCAATGTAGCAGATTTCA
CNR-R	GCCCAAATTTTCTCCATGAG
NOR-F	GGAACTCCCTGCTAAGGCAA
NOR-R	ATAACCCGATGTTGCAGCCC
Psy1-F	CTCCATCTGGAGAACGGACG
Psy1-R	CAACAAGCCCAAATTCCCCG
PDS-F	AAAGGTAGCTGCATGGAAAG
PDS-R	AGAAATCAAAGCGGCTGAAT
ZDS-F	GTTACAAAGCAGGTTTTGGC
ZDS-R	TCAGGTCTGAATGGGTCTTT
CRTISO-F	TTAAGAAGCCCCTTGAATGC
CRTISO-R	GCTTGCATTGATCATTGGTG
Z-ISO-F	AAGGTGAGGAACTCATTGGA
Z-ISO-R	CGACGGGTATAGGAAGAAGA
GGPPS1-F	GTAACGAAGGCAATCAAGGT
GGPPS1-R	GGATTCATCCCCTCCTACAA
ACO1-F	CCAGCAAAAACTTTGGTTGAA
ACO1-R	AATTGGATCACTTTCCATTGC
ACS2-F	TTCTAAGAGAAAGCGCGATG
ACS2-R	ATTCCCTTAAAAGTGGACGC
ACS4-F	GCAGGGGTTTATTGTTGGAT
ACS4-R	AACTCGAAACCATCCTACCT
DML2-F	TTGCAGCTCCACTTCTTTTT
DML2-R	TGTGTACAGTGCTGAATGTG
Primers for DLR
Psy1-F	AGTGGTCTCTGTCCAGTCCTTACAAATATCTTATTGGTTTAACATATT
Psy1-R	GGTCTCAGCAGACCACAAGTTCTGAGCAAGAAAACCTTGGTTGTCTA
PDS-F	AGTGGTCTCTGTCCAGTCCTTGCTCGTCTAATATCTGGTGTTCT
PDS-R	GGTCTCAGCAGACCACAAGTTTTACTGAAAAATAACAGTAAAACCTGC
ZDS-F	AGTGGTCTCTGTCCAGTCCTTACACAGTCTTCTGCATAAATTCCACTG
ZDS-R	GGTCTCAGCAGACCACAAGTGGGAATTGTTCTCTACCCAATTATG
CRTISO-F	AGTGGTCTCTGTCCAGTCCTTGAGATCTGTCATCTTATCTGTTGTGC
CRTISO-R	GGTCTCAGCAGACCACAAGTTTCTCTTATTTCACAAAATTTTGG
Z-ISO-F	AGTGGTCTCTGTCCAGTCCTTGCACAAGGTTGATGACGATTTTCATG
Z-ISO-R	GGTCTCAGCAGACCACAAGTTTTTACAAGATTATGTGAGCTCTAAGTG
GGPPS1-F	AGTGGTCTCTGTCCAGTCCTTATACATGAATCAAGTAAGCATATAG
GGPPS1-R	GGTCTCAGCAGACCACAAGTTGTATGAGTTTTTAGGAATTTTGAAGAAA
ACO1-F	AGTGGTCTCTGTCCAGTCCTTAGATGAAGACTTAAGTACATTCCGAGTC
ACO1-R	GGTCTCAGCAGACCACAAGTCTTAATTTCTTGGTAAAGTGTTTTCC
ACS2-F	AGTGGTCTCTGTCCAGTCCTTGCCCATGATAAGCCTCCATTCAAATG
ACS2-R	GGTCTCAGCAGACCACAAGTTTTTTTTTTACTAAATGAGTTTAGAAGTG
ACS4-F	AGTGGTCTCTGTCCAGTCCTTACAAGCAACCCACTAAAACAAGTTAAA
ACS4-R	GGTCTCAGCAGACCACAAGTTTTATTATTTCCTAATTTTTATGAATTTA
DML2-F	AGTGGTCTCTGTCCAGTCCTTCGACAAGCATTACTAAAGGCTAAAGC
DML2-R	GGTCTCAGCAGACCACAAGTTCTGCAGTTCTGCAAACTGGTAAAGAC
Primers for EMSA
Psy1-F	GCACTTGGCTTTTGTATATAGCTTCTATGTG
Psy1-R	CACATAGAAGCTATATACAAAAGCCAAGTGC
PDS-F	TAATAAACGTACGATGAGCTTCTCTCTC
PDS-R	GAGAGAGAAGCTCATCGTACGTTTATTA
ZDS-F	CTTACATGTTGGCTTCAGAAGTGCAGAT
ZDS-R	ATCTGCACTTCTGAAGCCAACATGTAAG
CRTISO-F	AGTTAATTGCGTATAGCCATGTGGATCCAA
CRTISO-R	TTGGATCCACATGGCTATACGCAATTAACT
Z-ISO-F	TAATTTTTTTTATGTCGTGTAATTTGATTTT
Z-ISO-R	AAAATCAAATTACACGACATAAAAAAAATTA
GGPPS1-F	GACTAGCTTTCTTGCCCCTCAACTAATTTCACGGTATAC
GGPPS1-R	GTATACCGTGAAATTAGTTGAGGGGCAAGAAAGCTAGTC
ACO1-F	ATATACTCGTGATTCACGATTATTTA
ACO1-R	TAAATAATCGTGAATCACGAGTATAT
ACS2-F	GACAGGGTGGCGTAAAAATAATTTTATTT
ACS2-R	AAATAAAATTATTTTTACGCCACCCTGTC
ACS4-F	TTTAAATATTTTGACGTAAGTTTTTTGTTT
ACS4-R	AAACAAAAAACTTACGTCAAAATATTTAAA
DML2-F	TTATATCGATAAATTTTGAATTTACGTCAGTAAATCTGGAGTAAAATGAA
DML2-R	TTCATTTTACTCCAGATTTACTGACGTAAATTCAAAATTTATCGATATAA
Primers for ChIP-qPCR
Psy1-1F	ACTCAGTGTTCTTGCGGTGT
Psy1-1R	GTTGTTCCCCGATGACCCTC
Psy1-2F	TTTTGGCTCCGCATACGACT
Psy1-2R	GTGGAATCACACTTTTTGGGGG
PDS-1F	CATGATGTAAAAGTAAAA
PDS-1R	AAGAAAAGAAAATTG
PDS-2F	GGGTGGGAGCTCATCAGAAG
PDS-2R	CTGGGCTGTGGGCAGAAATA
ZDS-1F	CCACTGGTGAAGAGGCCTAA
ZDS-1R	ACTTCACAGTGTCCACCAAT
ZDS-2F	TACGCACCCAAAATATCGAG
ZDS-2R	CGGTTGGTTAATGGATGAGA
CRTISO-1F	CCGCGTCCGTGGATAAGATT
CRTISO-1R	AGGTGGGAGAAATTGGATTGTGA
CRTISO-2F	TGTAATCTTGGGTTTCCAGCAA
CRTISO-2R	TTTGGGCTCCCTGGAAAGTT
Z-ISO-1F	TGACTCGACTTTCAAATCACTTGT
Z-ISO-1R	TGGGTGATACTGTATGCCAGC
Z-ISO-2F	TGTAATTTGGTCAGTCCTCC
Z-ISO-2R	GTGATTTGAAAGTCGAGTCAA
GGPPS1-1F	ACTTCAAACGCCAGAGTTGGT
GGPPS1-1R	ATACTTGTGGCCTGTGGGTC
GGPPS1-2F	ACGATCAGTATGATCCCCTCA
GGPPS1-2R	GGTGTATGCAACACGAGCAC
ACO1-1F	CGTGGTCTTTCGAGGTTTGC
ACO1-1R	TCGAACCACTACACCTGACTC
ACO1-1F	TGCTAGCTTCCGCGTTTACA
ACO1-1R	TGGCCTAGGGCTTGTCAGTA
ACS2-1F	CGATCCAGACTTCCGATCCA
ACS2-1R	TACCCCTAGCCTCGAACCAA
ACS2-2F	CATTTAAAAGAGCTATGAA
ACS2-2R	AAGACTGAAGTATGTAATGAG
ACS4-1F	TCGCAAGTTAGGAGCACAAGA
ACS4-1R	TGGGCATAGCACGTATGGTT
ACS4-2F	TTTTCGACGGGTTGAAAGCG
ACS4-2R	TGGTGAGGTTATGCTTGCCT
DML2-1F	TCGGTAAAATGAGGTTTATTCCAGT
DML2-1R	ATTCCTGTGGGTGGGTGAGA
DML2-2F	AAAACATGCGAAGCAGGACC
DML2-2R	AGTGTTAAATCTCTGTGAATTCGT
Primers for vector construction
pBI121-NOR-F	GGGGACTCTAGAGGATCCATGGAAACTAACAAATGGGAAGGGA
pBI121-NOR-R	CTGACCACCCGGGGATCCGCCCAAATTTTCTCCATGAGAGTC
TRV2-CNR-F	CTAGTCTAGAATGGAAACTAACAAATGGGAAGGGA
TRV2-CNR-R	CGCGGATCCCCGCCCAAATTTTCTCCATGAGAGTC
PTG-CNR-F	GGTCTCTTGCAAAGAGGATAGCAAAAGAAAAGTTTCAGAGCTATGCTGGA
PTG-CNR-R	GGTCTCTAAACACTAGCTTCCTACCAGAGAGTGCACCAGCCGGGAATCGA
BD-CNR-F	GCCATGGAGGCCGAATTCATGGAAACTAACAAATGGGAAGGGA
BD-CNR-R	ACGGATCCCCGGGAATTCGCCCAAATTTTCTCCATGAGAGTC
AD-NOR-F	GCCATGGAGGCCGAATTCATGGAAAGTACGGATTCATCAACCG
AD-NOR-R	ACGGATCCCCGGGAATTCAGAGTACCAATTCATGCCAGTAACTTG
YC-CNR-F	CGCGCCACTAGTGGATCCATGGAAACTAACAAATGGGAAGGGA
YC-CNR-R	ACGGATCCCCGGGAATTCGCCCAAATTTTCTCCATGAGAGTC
YN-NOR-F	CGCGCCACTAGTGGATCCATGGAAAGTACGGATTCATCAACCG
YN-NOR-R	GGGAGCGGTACCCTCGAGAGAGTACCAATTCATGCCAGTAACTTG
GST-CNR-F	CTGGTTCCGCGTGGATCCATGGAAACTAACAAATGGGAAGGGA
GST-CNR-R	CCGGGAATTCGGGGATCCGCCCAAATTTTCTCCATGAGAGTC
MBP-NOR-F	AGGGAAGGATTTCAGAATTCATGGAAAGTACGGATTCATCAACCG
MBP-NOR-R	AGGTCGACTCTAGAGGATCCAGAGTACCAATTCATGCCAGTAACTTG
PEAQ-GFP-CNR-F	CAAATTCGCGACCGGTATGGAAACTAACAAATGGGAAGGGA
PEAQ-GFP-CNR-R	TGCTAGTCATACCGGTGCCCAAATTTTCTCCATGAGAGTC
PEAQ-His-NOR-F	CATCACCATCATCCCGGGATGGAAAGTACGGATTCATCAACCG
PEAQ-His-NOR-R	AACCAGAGTTAAAGGCCTAGAGTACCAATTCATGCCAGTAACTTG

## Sheet: Supplementary table S2
Supplementary table S2: List of the potential NOR-interacting proteins in the yeast two-hybrid assay.
Gene	Gene ID
SlJMJ1	Solyc04g028580
SlJMJ3	Solyc08g005240
CNR	Solyc02g077920
SlWOX13	Solyc02g082670
E4	Solyc03g111720
SlMsrB2	Solyc01g080410
SlMsrB1	Solyc07g062060
SlTRX6	Solyc04g080850
SlSWI3B	Solyc04g082760
SlSWI3A	Solyc03g097450
